# Supplementary material for: First Isolation, Antifungal Susceptibility, and Molecular Characterization of Cryptococcus neoformans from the Environment in Croatia
Source: J Fungi (Basel). 2019 Oct 12;5(4):99. doi: 10.3390/jof5040099 (PMC6958495; doi:10.3390/jof5040099)
Supplement: Supplementary file 1 [file jof-05-00099-s001.zip]

Archive with 1 entries (1 files):
- jof-589667-supplementary.xlsx
