# Supplementary material for: First Isolation, Antifungal Susceptibility, and Molecular Characterization of Cryptococcus neoformans from the Environment in Croatia
Source: J Fungi (Basel). 2019 Oct 12;5(4):99. doi: 10.3390/jof5040099 (PMC6958495; doi:10.3390/jof5040099)
Supplement: Supplementary file 1 [file jof-05-00099-s001.zip › jof-589667-supplementary.xlsx]

## Sheet: Foglio1
Table S1. Number of samples collected from different tree species in Croatia
Tree species	Number of samples	Percentage (%)
Olea europea	130	25.5
Ceratonia siliqua	27	5.3
Pinus sylvestris	26	5.1
Betula pendula	23	4.5
Castanea spp.	22	4.3
Prunus dulcis	20	3.9
Sorbus domestica	20	3.9
Juglans nigra	18	3.5
Ficus carica	16	3.1
Hedera helix	15	2.9
Stone Pine tree	15	2.9
Robinia pseudoacacia	11	2.7
Laurus nobilis	12	2.4
Malus domestica	11	2.2
Prunus cesarus	11	2.2
Quercus robur	11	2.2
Citrus reticulata	10	2.0
Fagus sylvatica	10	2.0
Fraxinus ornus	10	2.0
Tilia grandifolia	10	2.0
Morus spp.	8	1.6
Platanus occidentalis	6	1.2
Acer nigrum	5	1.0
Carpinus betulus	5	1.0
Citrus limon	5	1.0
Cupressus sempervirens	5	1.0
Morus nigra	5	1.0
Arecaceae	5	1.0
Rapidophilum hystrix	5	1.0
Rosmarinus officinalis	5	1.0
Vitis vinifera	5	1.0
Prunus laurocerasus	4	0.8
Celtis australis	2	0.4
Cercis siliquastrum	2	0.4
Magnolia grandiflora	2	0.4
Acer spp.	1	0.2
Corylus avellana	1	0.2
Ginkgo biloba	1	0.2
Ligustrum	1	0.2
Nerium oleander	1	0.2
Paulownia elongate	1	0.2
Pittosporium spp.	1	0.2
Quercus cerris	1	0.2
Siringa vulgaris	1	0.2
Viburnurn spp.	1	0.2
Ziziphus ziziphus	1	0.2
